# Supplementary material for: Knowledge and attitudes towards influenza and influenza vaccination among pregnant women in Kenya
Source: Vaccine. 2020 Oct 7;38(43):6832–8. doi: 10.1016/j.vaccine.2020.08.015 (PMC7526973; doi:10.1016/j.vaccine.2020.08.015)
Supplement: Supplementary data 2 [file mmc2.xml]

<?xml version="1.0" encoding="utf-8" standalone="no"?>
<data>
  <datasets>
    <author>Notieno@kemricdc.org;nancyotieno@gmail.com</author>
    <type>0</type>
    <dataset>
      <value>4</value>
      <reason>Data will be made available on request</reason>
      <comments />
    </dataset>
  </datasets>
</data>
